# Supplementary material for: Recommendations for clinical interpretation of variants found in non-coding regions of the genome
Source: Genome Med. 2022 Jul 19;14:73. doi: 10.1186/s13073-022-01073-3 (PMC9295495; doi:10.1186/s13073-022-01073-3)
Supplement: Supplementary file 1 — Additional file 1: Table S1. Variants used to test usability of guidelines. Table S2. Questions and responses from the UK Association for Clinical Genomic Science (ACGS) meeting. Table S3. Overview of recommendations for all ACMG/AMP rules. Table S4. Accessibility of in silico tools for genome-wide variant prioritisation. [file 13073_2022_1073_MOESM1_ESM.xlsx]

## Sheet: Table S1
Table S1: Variants used to test usability of guidelines.
*Curations were performed assuming the variant was identified in a patient with the disease/phenotype and mode of inheritance noted.
PP3 was applied if CADD >=20 and/or SpliceAI >0.1. Reports of segregation, de novo or in trans occurance were taken from the literature.
NB: These are not expert panel curations and do not take into account any disease or domain specific guidelines.
Chr	Position (GRCh37)	Position (GRCh38)	Ref	Alt	OMIM	Gene	Region type	ClinVar variant ID	gnomADv3 AC	CADD	SpliceAI	Disease/phenotype	Inheritance	Consensus ACMG rules*	Consensus classification*	References	Curation notes
chr1	209989478	209816133	C	CA	MIM 119300	IRF6	Enhancer	NA	0	17.16	NA	Van der Woude syndrome	Dominant	PM2_Supporting, PS3_Moderate, PP1_Supporting, PP4	VUS	10.1093/hmg/ddt664	Region shown to have enhancer activity and to recapitulate endogenous IRF6 expression patterns (interpretable variant). Segregates in three affected members of one family. Shown in HEK293 cells to disrupt enhancer activity and in transgenic murine embryos to disrupt expression. Also shown to disruptTF binding.
chr7	156584107	156791413	A	C	MIM 174500	SHH	Enhancer	NA	0	13.86	0	Preaxial polydactyly and triphalangeal thumb	Dominant	PM2_Supporting, PP1_Strong, PP4	Likely Pathogenic	10.1038/ejhg.2009.225	Within ZRS control region for SHH (interpretable variant), but not within smaller clusters of known pathogenic variants (PM1 not applied). Segregation in 8 affected members of the same family. Limited functional work (PS3 not applied).
chr11	31685945	31664397	C	A	MIM 106210	PAX6	Enhancer	120328	0	17.42	0	Aniridia	Dominant	PM2_Supporting, PS2, PP4, PS3_Moderate	Likely Pathogenic	10.1016/j.ajhg.2013.10.028	Located in conserved elements, disruption of which disrupts maintenance of PAX6 expression (interpretable). Multiple in silico scores support pathogenicity. Disruption of reporter expression shown in relevant tissue. Identified de novo in trio analysis. Note, this example is in the main text and has PP3 applied after a wider range of in silico tools were assessed. The classification is unchanged.…
chr17	68676303	70680162	T	C	MIM 261800	SOX9	Enhancer	NA	1930	22.2	NA	Campomelic dysplasia	Dominant	BA1	Benign		AF=0.0434 in African population in gnomAD, including 36 homozygotes.
chr2	128175984	127418408	A	G	MIM 612304	PROC	Promoter	NA	1	20.3	NA	Severe/Congenital protein C Deficiency	Recessive	PM2_Supporting; PP4; PM3_Supporting; PS3_Supporting	VUS	10.1097/MPH.0000000000001436; 10.1007/s004390000315; 10.1016/j.thromres.2011.05.001	Region not marked by an ENCODE CRE, but variant is 19 bps upstream of PROC MANE Select transcript TSS (interpretable). Homozygous occurance and in trans with VUS. Luciferase reporter assay showed reduction of promoter activity. Adjacent nucleotide also identified in patient and shown to have functional effect, but not enough evidence for pathogenicity to apply PM1.
chr8	11561369	11703860	G	T	MIM 614429	GATA4	Promoter	NA	0	2.92	0.01	Ventricular septal defect	Dominant	NA	NA		Not within ENCODE promoter like CRE or within the overlapping DNase hypersensitivity peak, or overlapping any TF ChIP peaks (data based on 7 ENCODE lines visualised on UCSC). Not interpretable without more data.
chr11	2193086	2171856	C	T	MIM 605407	TH	Promoter	526213	1	21.4	NA	Dystonia	Recessive	PP4; PM3_Strong; PM5; PM2_Supporting; PP3	Likely Pathogenic	10.1002/mds.23564; 10.1002/ana.21199 (-70G>A); 10.1074/jbc.272.31.19158	No ENCODE CRE overlapping TSS of MANE transcript for TH, but variant is only 41 bps upstream (interpretable). Four homozygous occurances and 3 in trans occurances in the literature and ClinVar (use for PM3 not PS4). Within conserved Cyclic Adenosine Monophosphate Response Element. Site directed mutagenesis of the region including a different base at the same position showed reduced expression (PS…
chr13	48877856	48303720	T	G	MIM 180200	RB1	Promoter	NA	0	22.3	NA	Retinoblastoma	Dominant	PM2_Supporting; PP4; PP3	VUS		Within ENCODE CRE overlapping TSS of MANE Select transcript of RB1 (interpretable).
chrX	70443029	71223179	T	C	MIM 302800	GJB1	Promoter	543921	0	21.6	0.03	Charcot-Marie-Tooth Neuropathy	Dominant	PM2_Supporting; PS4_Supporting; PS3_Supporting; PM1_Supporting	VUS	10.1016/j.jns.2013.06.011; 10.1016/j.nmd.2005.09.008	Within ENCODE CRE overlapping TSS of MANE Select transcript of GJB1 (interpretable). Also intronic in the 5'UTR of alternative transcripts. Luciferase assay shows reduced expression with SOX10. Within a critical SOX10 binding site with two other variants reported as pathogenic in ClinVar and none in gnomAD. PP3 not applied as PS3 is used.
chr1	21835920	21509427	C	T	MIM 241500	ALPL	5'UTR	NA	0	14.59	0	Hypophosphatasia	Dominant or Recessive	PM2_Supporting; PP4	VUS	10.1002/(SICI)1098-1004(200003)15:3<293::AID-HUMU11>3.0.CO;2-Q	One reported in trans occurance, but not a clear pathogenic variant (PM3 not applied). No convincing functional data.
chr5	1295161	1295046	T	G	MIM 615134	TERT	5'UTR	242210	8	3.33	0	Melanoma	Dominant	PP1; PS4_Supporting	VUS	10.1126/science.1230062; 10.1007/s10689-015-9841-9	Contradictory functional data (neither PS3 nor BS3 applied). Some evidence of segregation.
chr8	21988146	22130633	C	T	MIM 146550	HR	5'UTR	NA	0	21.6	0.01	Hypotrichosis	Dominant	PM2_Supporting; PS3_Supporting; PM1_Supporting	VUS	10.1038/ng.276 (76 G>A)	Variant is within the 5'UTR of HR and also within an annotated upstream open reading frame (HRURF). Variants disrupting this uORF, including misense, have been shown to cause disease. This variant is a missense change that has been shown to result in a ~3-fold increase in reporter protein expression. PP3 is not applied as PS3 is used.
chr10	27389382	27100453	T	C	MIM 188000	ANKRD26	5'UTR	626942	0	15.07	0	Thrombocytopenia	Dominant	PM1_Supporting; PM2_Supporting; PP1; PS4_Moderate	VUS	10.1111/j.1538-7836.2012.04805.x	Six variants in ClinVar in the same 2 bps and none in gnomAD. Similar cluster within 10bps downstream (PM1_Supporting). Segregated in four individuals from the same family. Reported in up to 10 individuals in the literature (overlap unclear). Could consider PM5 if effect of variants in the cluster was known.
chr19	11200086	11089410	CT	C	MIM 143890	LDLR	5'UTR	3745	0	15.37	NA	Familial hypercholesterolemia	Dominant	PM2_Supporting; PM1_Supporting; PS3_Supporting	VUS	10.1034/j.1399-0004.2003.00164.x	Cluster of pathogenic variants within the promoter without benign variants in gnomAD (PM1_Supporting). Significantly reduced luciferase expression in a reporter assay.
chr1	26143316	25816825	T	C	MIM 602771	SEPN1	3'UTR	844320	0	16.35	0	SEPN1-related myopathy	Recessive	PM2_Supporting; PS3_Moderate; PM3_Supporting	VUS	10.1038/sj.embor.7400648	Reduced mRNA expression in patient fibroblasts. Homozygous occurance in one case.
chr1	100661453	100195897	T	G	MIM 248600	DBT	3'UTR	553085	2	2.51	0	Maple syrup urine disease	Recessive	PM3_Strong; PS3_Supporting; PM2_Supporting	Likely Pathogenic	10.1016/j.ymgme.2010.04.017	Twice identified in trans with R301C. Dramatically reduced RNA expression for mutant allele.
chr11	5246718	5225488	A	T	MIM 613985	HBB	3'UTR	15616	0	16.41	0	Beta thalassemia	Recessive	PM2_Supporting; PM1_Supporting; PP4; PM3	VUS	10.1081/hem-120040304	Disrupts polyadenlylation signal. Pathogenic variant at same position and multiple other ClinVar pathogenic variants across the PolyA signal. PM1_Supporting used, but could alternatively apply PM5. Found with a pathogenic variant, but in trans not confirmed, and also as a homozygote (PM3)
chr14	76425035	75958692	G	A	MIM 107970	TGFB3	3'UTR	12475	1	8.18	0	Arrhythmogenic Right Ventricular Cardiomyopathy	Dominant	PS3_Supporting	VUS	10.1016/j.cardiores.2004.10.005	Significantly higher luciferase reporter activity in murine myoblast cell-line.
chrX	49106917	49250456	T	C	MIM 304790	FOXP3	3'UTR	859614	0	13.52	0	IPEX syndrome	X-linked	PM2_Supporting; PS3_Supporting; PM1_Supporting; PP4; PS4_Supporting	VUS	10.3389/fimmu.2018.02411; 10.1007/s12026-009-8112-y	Literature report suggests identified in two siblings and low levels of mRNA. Two reported cases in literature plus one ClinVar entry. Second report shows very low mRNA expression in patients with polyA signal variants. Multiple reports of PolyA signal variants (PM1_Supporting).
chr2	122288503	121530927	G	A	MIM 616651	RNU4ATAC	RNA gene	218085	8	19.62	0.07	Roifman syndrome	Recessive	PM2_Supporting; PM3; PP4; PM1_Supporting; PS3_moderate.	Likely Pathogenic	10.1038/ncomms9718; 10.1371/journal.pone.0235655	Seen at least once confirmed in trans with a pathogenic variant (PM3). in the kink-turn motif of the 5' stem loop of U4atac snRNA (PM1_Supporting). Consistent minor intron retention in RNA-seq and significantly reduced splicing activity.
chr3	169482706	169764918	C	T	MIM 614743	TERC	RNA gene	39282	0	18.19	0.09	Dyskeratosis congenita	Dominant	PM2_Supporting;	VUS	10.1182/blood-2010-11-322149; https://doi.org/10.1038/ng1346
chr3	169482751	169764963	CAG	C	MIM 127550	TERC	RNA gene	39301	0	21.6	0.05	Dyskeratosis congenita	Dominant	PM2_Supporting; PS3_Supporting	VUS	10.1038/ng1346; 10.1002/ajh.24552; 10.1182/blood-2004-05-1829; 10.1074/jbc.M109.088575	Shown to reduce the catalytic activity of reconstituted telomerase. PP3 is not applied as PS3 is used.
chr9	35657917	35657920	G	GCA	MIM 250250	RMRP	RNA gene	465213	0	16.98	0.03	Cartilage hair hypoplasia	Recessive	PM2_Supporting, PM3_Strong, PS4	Pathogenic	10.1016/s0092-8674(01)00205-7; 10.1038/sj.ejhg.5200824; 10.1371/journal.pgen.0010047; 10.1086/521034	Observed as homozygous in at least 42 Finish CHH families (PS4). Impairment of cyclin B2 mRNA cleavage in human fibroblast cultures - not sure on clear relevance to phenotype (PS3 not applied). Observed in trans with other pathogenic alleles.
chr7	129414597	129774757	C	T	MIM 613074	MIR96	miRNA	865	0	20.5	0.01	Nonsyndromic progressive hearing loss	Dominant	PM2_Supporting; PP1_Moderate; PS3_Supporting	VUS	10.1038/ng.355	Segregates in a very large pedigree, but exact numbers unclear (PP1 applied at Moderate). Adjacent to another potentially pathogenic variant, but not enough evidence for PM1_Sup. PP3 is not applied as PS3 is used.
chr15	79502186	79209844	C	T	MIM 614303	MIR184	miRNA	31007	0	20.3	0.13	Edict Syndrome	Dominant	PM2_Supporting; PP1_Strong; PS4_Sup; PS3_Supporting	Likely Pathogenic	10.1167/iovs.11-8783; 10.1016/j.ajhg.2011.09.014; 10.3109/13816810.2013.848908	Segregation in multiple families. Observed in at least 3 unrelated families. Central nucleotide of the functionally essential seven base miRNA seed region. PP3 is not applied as PS3 is used.
chr15	42680003	42387805	C	G	MIM 253600	CAPN3	splicing [coding]	NA	0	25	0.02	Limb-girdle musclar dystrophy	Recessive	PM2_Supporting; PS3_Supporting	VUS	10.1002/humu.24083	Abnormal splicing seen in minigene assay - creation of an exonic splice site. Reported twice in LOVD. PP3 is not applied as PS3 is used.
chr15	48723002	48430805	G	C	MIM 154700	FBN1	splicing	579934	0	26.5	0.99	Marfan syndrome	Dominant	PM2_Supporting; PM6; PP4; PS3_Moderate	Likely Pathogenic	10.1038/s41436-020-0766-9	De novo occurance reported by Invitae in ClinVar. Canonical splice site variants at this intron-exon junction are pathogenic. Impact of splicing confirmed by RNA-seq. PP3 is not applied as PS3 is used.
chr1	94476351	94010795	C	T	MIM 248200	ABCA4	splicing	99403	53	19.12	0.31	Stargardt disease	Recessive	PM3_VeryStrong; PP1_Strong; PS3_Supporting; PS4	Pathogenic	10.1093/hmg/7.3.355; 10.1136/bjo.83.8.914; 10.1093/hmg/ddn421; 10.1086/303090; 10.1101/gr.226621.117	Numerous reports of in trans occurance (>20). Results in skipping of exon 40. Variant at the same position in ClinVar, but not obviously Pathogenic (PS1_Sup not applied). Segregation in multiple families. Functional studies suggest a proportion of transcripts are incorrectly spliced, but confirm skipping of exon 40. PP3 is not applied as PS3 is used.
chr1	216041166	215867824	G	C	MIM 276901	USH2A	splicing	NA	1	12.24	0.5	Retinitis pigmentosa	Recessive	PM2_Supporting; PS3_Supporting; PM3	VUS	10.3389/fgene.2021.647400	Minigene assays confirm in-frame insertion of a 129-bp-long cryptic exon containing a stop codon. Confirmed in trans with a pathogenic variants and co-occurs with a VUS. PP3 is not applied as PS3 is used.
chr11	66287067	66519596	A	T	MIM 209900	BBS1	splicing	1297133	1	20.6	0.44	Retinitis pigmentosa	Recessive	PS3_Supporting; PM2_Supporting; PM3_VeryStrong	Pathogenic	10.1136/jmedgenet-2020-107626	Confirmed in trans with pathogenic variant in four individuals (PM3_VeryStrong). Functional investigations performed using midigene assays, complex splicing impact noted with 37% normal wild-type expression. PP3 is not applied as PS3 is used.

## Sheet: Table S2
Table S2: Questions and responses from the UK Association for Clinical Genomic Science (ACGS) meeting.
Question	Number of responses	Response (%)
Do you routinely interpret variants in non-coding regions in your GLH / laboratory? (outside of essential splice-site bases)	64	Yes, for clinical reporting	Yes, only splicing	Yes, only research setting	No	Unsure
		5	61	3	23	8
Do you think that additional guidance is needed to support interpretation of non-coding region variants?	60	Strongly agree	Somewhat agree	Unsure	Somewhat disagree	Strongly disagree
		85	13	0	0	2
Do you agree with this criterion - that variants should only be clinically interpreted if they fall in regulatory elements with validated links to known disease-causing genes?	58	Strongly agree	Somewhat agree	Unsure	Somewhat disagree	Strongly disagree
		64	31	5	0	0
Do you feel confident interpreting functional data for non-coding region variants (e.g. RNAseq, mini—gene splicing assays, luciferase reporter assays)	57	Yes, I’m fully confident developing and interpreting these types of data	Yes, I am generally aware of how to interpret these types of data	I understand some of these data, but not all	None of these approaches are familiar
		0	19	74	7
Would you feel comfortable classifying a non-coding region variant as Likely Pathogenic without supporting functional data?	52	Yes	Yes, only if very strong segregation data or multiple de novo occurrences	No, never	Unsure
		4	48	8	40
I am confident in which in-silico tools could be used to help interpret variants in the following regions (tick all that apply)?	48	Splicing	Promoter	Enhancer	UTRs	None of the above
		94	4	6	8	6
Would you and/or your team benefit from educational workshops and/or webinars on the following topics (tick all that apply)	56	Using public resources to define regulatory elements	Interpreting functional evidence for non-coding region variants (e.g. to inform PS3, BS3 and PVS1)	Step-by-step guide on modifications to original guidelines	Trial runs of variant curations, e.g. through EMQN	No benefit or capacity for workshops
		93	96	82	84	0

## Sheet: Table S3
Table S3: Overview of recommendations for all ACMG/AMP rules. Rules are split into categories of 'specific guidance' where considerations apply for non-coding region variants, those that are 'unchanged' from when considering protein-coding region variants, and those that are 'not-applicable' to non-coding region variants.
Rule	Short description	Category	General recomendations / notes	Existing rule specific guidance
PVS1	Null variant in gene where LoF is known mechanism	Specific guidance	1. Not recommended for variant types not covered by existing guidance (e.g. splicing variants at canonical ±1 or 2 splice sites and/or single or multi-exon deletions) 2. Do not use in combination with in silico prediction tools (rule PP3)	https://onlinelibrary.wiley.com/doi/abs/10.1002/humu.23626
PS1	Splicing variant at same nucleotide as established pathogenic variant	Specific guidance	1. Can be used for splicing variants where a different nucleotide substitution at the same base has been classified as (likely) pathogenic 2. Variant being assessed must have similar or greater predicted functional impact 3. Reduce strength
PS3	Well established functional studies show effect	Specific guidance	1. Functional assays should be designed and assessed following existing guidance with appropriate controls	https://genomemedicine.biomedcentral.com/articles/10.1186/s13073-019-0690-2
PM1	Mutational hotspot or well-established functional domain	Specific guidance	1. Do not use just because a previous variant within that region has been shown to be pathogenic 2. Reduce strength to supporting
PM3	In trans with pathogenic variant for recessive disorders	Specific guidance	1. Only consider suitably rare variants in genes that are a credible cause of an individual's phenotype 2. No need to alter strength	https://clinicalgenome.org/site/assets/files/3717/svi_proposal_for_pm3_criterion_-_version_1.pdf
PM5	Same predicted impact as established pathogenic variant	Specific guidance	1. Can be used for non-coding region variants with exactly the same predicted impact as an established (likely) pathogenic variant 2. Variant being assessed must have similar or greater predicted functional impact
PP3	Computational evidence supports deleterious effect	Specific guidance	1. Caution against over-interpreting the output of genome-wide predictors trained on small truth sets of pathogenic variants
BS3	Well established functional studies show no effect	Specific guidance	1. Functional assays should be designed and assessed following existing guidance with appropriate controls 2. Can be applied if direction of effect inconsistant with disease mechanism 3. Should not be applied if an assay only assessed one of multiple possible mechanisms	https://genomemedicine.biomedcentral.com/articles/10.1186/s13073-019-0690-2
BP4	Computational evidence suggests no impact	Specific guidance	1. Caution against over-interpreting the output of genome-wide predictors trained on small truth sets of pathogenic variants
PS2	De novo (mat and pat confirmed)	Unchanged
PS4	Prevalence sig increased in cases over controls	Unchanged
PM2	Absent/low-frequency in controls	Unchanged	Caution when using small datasets or where genetic ancestry is not well represented	https://www.nature.com/articles/gim201726
PM4	Protein length change	Unchanged	Could be N-terminal extensions from 5'UTR variants as well as splicing alterations
PM6	Assumed de novo	Unchanged
PP1	Co-segregation	Unchanged
PP4	Patients phenotype or FH highly specific for disease	Unchanged
BA1	AF >5%	Unchanged		https://pubmed.ncbi.nlm.nih.gov/30311383/
BS1	AF too high for disorder	Unchanged		https://www.nature.com/articles/gim201726
BS2	Observed in a healthy indivdual with full penetrance expected	Unchanged
BS4	Lack of segregation	Unchanged
BP2	In trans with pathogenic variant for dom disorder, or in cis	Unchanged	Could be a modifier of penetrance
BP5	Found in case with alternative molecular basis	Unchanged	Could be a modifier of penetrance (if same gene)
PP2	Missense in gene with low rate of benign missense	Not applicable
PP5	Reputable source reports as pathogenic	Do not use
BP1	Missense in gene where truncating primary mechanism	Not applicable
BP3	In-frame inside in repetative region with no known function	Not applicable
BP6	Reputable source reports as benign	Do not use
BP7	Synonymous variant with no predicted splicing impact	Not applicable

## Sheet: Table S4
Table S4: Accessibility of in silico tools for genome-wide variant prioritisation.
Tool	Reference	Designed for Mendelian disease?	Software/code	Web queries	Other tools
Genomiser (ReMM)	https://pubmed.ncbi.nlm.nih.gov/27569544/	Y	https://charite.github.io/software-remm-score.html		Available within Genomiser software, GREEN-VARAN
CADD	https://pubmed.ncbi.nlm.nih.gov/30371827/		https://cadd.gs.washington.edu/download	https://cadd.gs.washington.edu/	Ensembl VEP, UCSC, GREEN-VARAN, and others
GWAVA	https://www.nature.com/articles/nmeth.2832		ftp.sanger.ac.uk/pub4/resources/software/gwava/	https://www.sanger.ac.uk/sanger/StatGen_Gwava
DeepSea	https://www.nature.com/articles/nmeth.3547			https://hb.flatironinstitute.org/deepsea/
RegulomeDB	https://genome.cshlp.org/content/22/9/1790			https://regulomedb.org/regulome-search/
GREEN-DB	https://www.biorxiv.org/content/10.1101/2020.09.17.301960v1	Y	https://github.com/edg1983/GREEN-VARAN
DANN	https://academic.oup.com/bioinformatics/article/31/5/761/2748191		https://cbcl.ics.uci.edu/public_data/DANN/		https://varsome.com/, GREEN-VARAN
ExPECTO	https://www.nature.com/articles/s41588-018-0160-6		https://github.com/FunctionLab/ExPecto	https://hb.flatironinstitute.org/expecto/	GREEN-VARAN
FIRE	https://academic.oup.com/bioinformatics/article/33/24/3895/4093216		https://sites.google.com/site/fireregulatoryvariation/		GREEN-VARAN
LINSIGHT	https://www.nature.com/articles/ng.3810		https://github.com/CshlSiepelLab/LINSIGHT		GREEN-VARAN, UCSC track: http://genome-mirror.cshl.edu/
NCBoost	https://genomebiology.biomedcentral.com/articles/10.1186/s13059-019-1634-2	Y	https://github.com/RausellLab/NCBoost		GREEN-VARAN
FunSeq2	https://genomebiology.biomedcentral.com/articles/10.1186/s13059-014-0480-5		http://info.gersteinlab.org/Funseq2
FATHMM-MKL	https://doi.org/10.1093/bioinformatics/btv009		https://fathmm.biocompute.org.uk/downloads.html	https://fathmm.biocompute.org.uk/fathmmMKL.htm	Ensembl VEP
Eigen	https://www.nature.com/articles/ng.3477		http://www.columbia.edu/~ii2135/eigen.html
DeepFun	https://academic.oup.com/nar/article/49/W1/W131/6287843			https://bioinfo.uth.edu/deepfun/
FINSURF	https://www.biorxiv.org/content/10.1101/2021.05.03.442347v1	Y	https://github.com/DyogenIBENS/FINSURF/	https://www.finsurf.bio.ens.psl.eu/
VarNote	https://genome.cshlp.org/content/early/2020/10/15/gr.267997.120	VarNote-PAT		http://www.mulinlab.org/varnote/application.html#PAT
fitCons	https://www.nature.com/articles/ng.3196		http://compgen.cshl.edu/fitCons/
JARVIS			https://github.com/astrazeneca-cgr-publications/jarvis
ncER	https://www.ncbi.nlm.nih.gov/pmc/articles/PMC6868241/	Y	https://github.com/TelentiLab/ncER_datasets
Selected splicing predictor tools:
SpliceAI	https://www.cell.com/cell/fulltext/S0092-8674(18)31629-5	Y	https://github.com/Illumina/SpliceAI	https://spliceailookup.broadinstitute.org/	Ensembl VEP
SQUIRLS	https://www.cell.com/ajhg/fulltext/S0002-9297(21)00238-X	Y	https://github.com/TheJacksonLaboratory/Squirls
CADD-splice	https://genomemedicine.biomedcentral.com/articles/10.1186/s13073-021-00835-9		https://cadd.gs.washington.edu/
